# Supplementary material for: Early Response of Antimicrobial Resistance and Virulence Genes Expression in Classical, Hypervirulent, and Hybrid hvKp-MDR Klebsiella pneumoniae on Antimicrobial Stress
Source: Antibiotics (Basel). 2021 Dec 22;11(1):7. doi: 10.3390/antibiotics11010007 (PMC8773033; doi:10.3390/antibiotics11010007)
Supplement: Supplementary file 1 [file antibiotics-11-00007-s001.zip › Table S2.xlsx]

## Sheet: VIR
Table S2. K. pneumoniae virulence gene profiles of the clinical isolates collected from 62 patients of Moscow Neuro-ICU
Strain	Patient	String-test	K-type	ST	Virulence genes
					rmpA	aer1	aer2	uge_2	wabG	kfu	fimH	allS	allR
B-54/14	1	-	K60	ST15	-	-	-	uge_2	wabG	kfu	fimH	allS	-
B-771/18	2	-	K2	ST395	-	-	-	uge_2	wabG	-	fimH	allS	-
B-882/14	3	-	K2	ST395	-	-	-	uge_2	wabG	-	fimH	allS	-
B-417/16	4	-	K64	ST147	-	-	-	uge_2	wabG	-	fimH	allS	-
B-418/16	4	-	K64	ST147	-	-	-	uge_2	wabG	-	fimH	allS	-
B-1762/16	5	-	K64	ST147	-	-	-	uge_2	wabG	-	fimH	allS	-
B-1434/16	6	-	KL39	ST395	-	-	-	uge_2	wabG	-	fimH	allS	-
B-702/18	7	-	K2	ST395	-	-	-	uge_2	wabG	-	fimH	allS	-
B-16K/19	8	-	K64	ST147	-	-	-	uge_2	wabG	kfu	fimH	allS	-
B-2035/18-2	9	-	K57	ST23	-	-	-	-	wabG	-	fimH	allS	-
B-496/14	10	-	KL10	ST147	-	-	-	uge_2	wabG	-	fimH	allS	-
I-8289	11	+	K57	ST218	rmpA	aer1	aer2	uge_2	wabG	-	fimH	allS	-
B-1154/18	12	-	K2	ST14	-	-	-	uge_2	wabG	-	fimH	allS	-
B-463/16	13	-	K2	ST86	rmpA	aer1	aer2	uge_2	wabG	-	fimH	allS	-
B-536/14	14	-	KL10	ST147	-	-	-	uge_2	wabG	-	fimH	allS	-
B-789/18	15	-	KL102/149/155	ST307	-	-	-	uge_2	wabG	-	fimH	allS	-
B-3002K/17	16	-	K2	ST395	-	-	-	uge_2	wabG	-	fimH	allS	-
B-690/14K	17	-	K57	ST218	-	-	-	uge_2	wabG	-	-	allS	-
B-958/14	18	-	K64	ST147	-	-	-	uge_2	wabG	kfu	fimH	allS	-
B-1101K/18	19	-	K57	ST23	rmpA	-	-	-	wabG	-	fimH	allS	-
B-790/18-1	19	-	K2	ST395	-	-	-	uge_2	wabG	-	fimH	allS	-
B-185/19	20	-	K47	ST395	-	-	-	uge_2	wabG	kfu	fimH	allS	-
B-2523/18	21	-	K2	ST86	rmpA	aer1	aer2	uge_2	wabG	-	fimH	allS	-
I-112	22	-	K57	ST23	rmpA	-	-	uge_2	wabG	kfu	fimH	allS	-
I-261	23	+	K1	ST23	rmpA	aer1	aer2	uge_2	wabG	kfu	fimH	-	allR
I-4605	24	-	K57	ST23	rmpA	-	-	uge_2	wabG	-	fimH	allS	-
B-543/18	25	-	K2	ST395	-	-	-	uge_2	wabG	-	fimH	allS	-
B-1207/18	26	-	K23	ST76	rmpA	-	-	uge_2	wabG	-	fimH	allS	-
B-156a/16	27	+	K57	ST23	rmpA	-	-	uge_2	wabG	-	fimH	allS	-
B-420/14	28	-	K62	ST48	-	-	-	-	wabG	-	fimH	allS	-
I-1627	29	+	K2	ST86	rmpA	aer1	aer2	uge_2	wabG	-	fimH	allS	-
B-1040/18-1	30	-	K2	ST395	-	-	-	uge_2	wabG	-	fimH	allS	-
B-1214/18	31	-	KL102/149/155	ST307	-	-	-	uge_2	wabG	-	fimH	allS	-
B-1125/14K	32	-	K27	ST11	-	-	-	uge_2	wabG	-	fimH	allS	-
B-1299/14	32	-	K2	ST395	-	-	-	uge_2	wabG	-	fimH	allS	-
B-591/15	33	-	K28	ST20	-	-	-	uge_2	wabG	-	fimH	allS	-
I-1683	34	+	K1	ST23	rmpA	aer1	aer2	uge_2	wabG	kfu	fimH	-	allR
B-1470/16	35	-	K64	ST147	-	-	-	uge_2	wabG	-	fimH	allS	-
B-1617/16	35	-	KL102/149/155	ST147	-	-	-	uge_2	wabG	-	fimH	allS	-
B-1396/18	36	-	K47	ST2674	-	-	-	uge_2	wabG	-	fimH	allS	-
B-925/18	36	-	K47	ST395	-	-	-	uge_2	wabG	-	fimH	allS	-
B-367K/15	37	-	K62	ST48	-	-	-	uge_2	wabG	-	fimH	allS	-
B-24/14	38	-	K2	ST395	-	-	-	-	wabG	-	fimH	allS	-
B-1120K/18	39	-	K57	ST23	rmpA	-	-	-	wabG	-	fimH	allS	-
B-968/18	39	-	K57	ST23	rmpA	-	-	-	wabG	-	fimH	allS	-
B-1128/14	40	-	K31	ST1565	-	-	-	uge_2	wabG	-	fimH	allS	-
I-6208	41	+	K2	ST86	rmpA	aer1	aer2	uge_2	wabG	-	fimH	allS	-
I-3330-15	42	-	K2	ST395	rmpA	aer1	aer2	uge_2	wabG	-	fimH	allS	-
B-2304K/15	43	-	K23	ST11	-	-	-	uge_2	wabG	-	fimH	allS	-
I-2965	44	+	K2	ST86	rmpA	aer1	aer2	uge_2	wabG	-	fimH	allS	-
I-3695	45	+	K1	ST23	rmpA	aer1	aer2	uge_2	wabG	kfu	fimH	-	allR
B-1544/14	46	-	K2	ST395	-	-	-	uge_2	wabG	-	fimH	allS	-
B-941/14	46	-	K27	ST11	-	-	-	uge_2	wabG	-	-	allS	-
I-3310	47	-	K2	ST395	-	-	-	uge_2	wabG	-	fimH	allS	-
B-1230/18	48	-	K57	ST3492	rmpA	aer1	aer2	-	wabG	-	fimH	allS	-
B-849/18	48	-	K57	ST218	rmpA	aer1	aer2	-	wabG	-	fimH	allS	-
B-2580/14	49	+	K1	ST23	rmpA	aer1	aer2	uge_2	wabG	kfu	fimH	-	allR
B-1618/18	50	-	K20	ST268	rmpA	aer1	aer2	uge_2	wabG	-	fimH	allS	-
I-4341	51	-	K2	ST395	-	-	-	uge_2	wabG	-	fimH	allS	-
B-944/14	52	-	KL10	ST147	-	-	-	uge_2	wabG	-	fimH	allS	-
B-953/14K	53	-	ND	ST336	-	-	-	uge_2	wabG	-	fimH	allS	-
B-1261/19	54	+	K57	ST23	rmpA	-	-	-	wabG	kfu	fimH	allS	-
I-1748	55	+	K2	ST65	rmpA	aer1	aer2	uge_2	wabG	kfu	fimH	allS	-
B-1398/18	56	-	KL125/114	ST219	-	-	-	uge_2	wabG	kfu	fimH	allS	-
B-78K/19	57	-	K23	ST39	-	-	-	uge_2	wabG	-	fimH	allS	-
B-556/16	58	-	KL39	ST395	-	-	-	uge_2	wabG	-	fimH	allS	-
B-542/15	59	-	K57	ST23	rmpA	-	-	-	wabG	-	fimH	allS	-
B-1002/14	60	-	K2	ST395	-	-	-	uge_2	wabG	-	fimH	allS	-
B-1363/18-1	61	-	K64	ST147	-	-	-	uge_2	wabG	-	fimH	allS	-
B-1610/14K	62	-	K2	ST395	-	-	-	uge_2	wabG	-	fimH	allS	-
