# Supplementary material for: Early Response of Antimicrobial Resistance and Virulence Genes Expression in Classical, Hypervirulent, and Hybrid hvKp-MDR Klebsiella pneumoniae on Antimicrobial Stress
Source: Antibiotics (Basel). 2021 Dec 22;11(1):7. doi: 10.3390/antibiotics11010007 (PMC8773033; doi:10.3390/antibiotics11010007)
Supplement: Supplementary file 1 [file antibiotics-11-00007-s001.zip › Table S1.xlsx]

## Sheet: RES
Table S1. Clinical characteristics, susceptibility to antibacterials, and antimicrobial resistance gene profiles of K. pneumoniae clinical isolates collected from 62 patients of Moscow Neuro-ICU
Strain	Patient	String-test	Source	Isolation data	Minimal inhibitory concentrations, mg/L																			R/MDR	CR	Beta-lactamase genes			Carbapenemase genes		Capsular type	Sequence type
					Beta-lactams								Carbapenems		Tetracyclines		Quinolones	Phenicols	Aminoglycosides			Sulfonamides	Nitrofurans
					AMP	SAM	CXM	FOX	CRO	CAZ	CSL	FEP	ETP	IPM	TET	TGC	CIP	CHL	GEN	TOB	AMK	SXT	NIT			blaTEM	blaSHV	blaCTX-M	blaOXA-48	blaNDM
B-54/14	1	-	urine	2014-01-16	>32	>32	>64	>64	>64	16	>64	>64	0.5	<1	4	4	>4	>64	>16	>16	4	>320	>512	MDR		+	+	+	-	-	K60	ST15
B-771/18	2	-	urine	2018-04-28	>32	>32	16	32	<1	<1	32	<1	>8	>16	2	2	>4	>64	>16	>16	<2	80	>512	MDR	CR	-	+	+	+	-	K2	ST395
B-882/14	3	-	trachea	2014-06-16	>32	>32	>64	8	>64	>64	>64	>64	>8	2	>16	2	>4	>64	<1	>16	8	>320	>512	MDR	CR	+	+	+	+	-	K2	ST395
B-417/16	4	-	trachea	2016-03-28	>256	>32	>64	>64	>64	>256	>64	16	ND	>16	2	1	>4	4	>16	ND	>64	<20	128	MDR	CR	+	+	+	+	+	K64	ST147
B-418/16	4	-	urine	2016-03-28	>32	>32	>64	>64	2	>64	>64	<1	ND	>16	>16	ND	>4	>64	<1	>16	4	>320	>512	MDR	CR	-	+	-	+	-	K64	ST147
B-1762/16	5	-	urine	2016-10-18	>32	>32	>64	16	>64	>64	>64	>64	ND	>16	>16	>8	>4	>64	4	>16	>64	160	128	MDR	CR	+	+	+	-	+	K64	ST147
B-1434/16	6	-	urine	2016-08-29	>32	>32	>64	>64	>64	>64	>64	>64	ND	>16	>16	ND	>4	>64	>16	>16	8	>320	>512	MDR	CR	+	+	+	+	-	KL39	ST395
B-702/18	7	-	intracranial sinus	2018-04-20	>32	>32	>64	>64	>64	>64	>64	>64	ND	8	>16	>8	>4	ND	<1	>16	ND	>320	>512	MDR	CR	+	+	+	+	-	K2	ST395
B-16K/19	8	-	urine	2019-01-09	>32	>32	>64	>64	ND	>64	>64	32	>8	>16	2	1	>4	8	>16	>16	>64	>320	128	MDR	CR	+	+	+	+	+	K64	ST147
B-2035/18-2	9	-	cerebrospinal fluid	2018-07-23	>32	>32	>64	>64	>64	>64	>64	>64	<0,5	<1	>16	>8	>4	>64	>16	>16	>64	160	256	MDR		+	+	+	-	-	K57	ST23
B-496/14	10	-	trachea	2014-03-31	>32	>32	>64	>64	>64	>64	>64	16	>8	8	>16	>8	>4	>64	>16	>16	>64	<20	>512	MDR	CR	-	+	+	+	-	KL10	ST147
I-8289	11	+	throat	2014-03-25	>256	ND	ND	ND	1	8	ND	16	ND	4	ND	32	2	64	8	ND	16	128	ND	MDR		-	+	-	-	-	K57	ST218
B-1154/18	12	-	blood	2018-05-03	>32	>32	>64	>64	>64	>64	>64	>64	>8	4	>16	4	>4	>64	>16	>16	>64	>320	128	MDR	CR	+	+	+	+	-	K2	ST14
B-463/16	13	-	trachea	2016-04-04	>32	4	2	<4	<1	<1	<8	<1	ND	<1	<1	1	<0,25	4	<1	<1	<2	<20	32	R		-	+	-	-	-	K2	ST86
B-536/14	14	-	blood	2014-04-08	>32	>32	>64	>64	>64	>64	>64	16	>8	8	2	1	>4	4	>16	>16	>64	<20	256	MDR	CR	-	+	+	+	-	KL10	ST147
B-789/18	15	-	urine	2018-05-03	>32	>32	>64	>64	>64	>64	>64	>64	<0,5	<1	>16	1	>4	16	>64	>16	8	>320	256	MDR		+	+	+	-	-	KL102/149/155	ST307
B-3002K/17	16	-	cerebrospinal fluid	2017-10-30	>32	>32	>64	>64	>64	>64	>64	>64	<0,5	<1	>16	>8	>4	>64	<1	>16	8	>320	>512	MDR		+	+	+	-	-	K2	ST395
B-690/14K	17	-	urine	2014-05-06	>32	>32	>64	>64	>64	>64	>64	16	>8	8	4	2	>4	>64	>16	>16	4	<20	128	MDR	CR	-	+	+	+	-	K57	ST218
B-958/14	18	-	urine	2014-06-26	>32	>32	>64	>64	>64	>64	>64	>64	>8	8	>16	>8	>4	>64	>16	>16	<2	>320	256	MDR	CR	-	+	+	+	-	K64	ST147
B-1101K/18	19	-	surgical wound	2018-06-18	>32	>32	>64	>64	>64	>64	>64	>64	0.5	<1	>16	4	>4	>64	>16	>16	>64	>320	256	MDR		-	+	+	-	-	K57	ST23
B-790/18-1	19	-	trachea	2018-05-03	>32	>32	16	>64	<1	<1	32	<1	>8	>16	2	1	>4	>64	>16	>16	<2	80	256	MDR	CR	-	+	-	+	-	K2	ST395
B-185/19	20	-	surgical wound	2019-01-30	>32	>32	>64	>64	>64	>64	>64	>64	>8	>16	>16	2	>4	>64	>16	>16	>64	>320	>512	MDR	CR	+	+	+	+	+	K47	ST395
B-2523/18	21	-	blood	2018-08-30	>32	4	2	<4	<1	<1	<8	<1	0.5	<1	<1	0.5	<0,25	4	<1	<1	<2	<20	32	R		-	+	-	-	-	K2	ST86
I-112	22	-	maxillary sinus	2014-12-01	>8	ND	ND	>64	64	>256	ND	>256	ND	1	ND	ND	32	ND	32	ND	8	ND	ND	MDR		+	+	+	-	-	K57	ST23
I-261	23	+	sputum	2014-06-02	>32	ND	>64	<4	>64	>64	ND	>64	<0,5	<1	<1	ND	<0,25	<2	>16	>16	<2	>320	64	MDR		-	+	+	-	-	K1	ST23
I-4605	24	-	throat	2015-12-07	>36	ND	ND	ND	ND	>64	>64	>64	ND	<1	ND	ND	>4	ND	>16	ND	>64	ND	ND	MDR		-	+	+	-	-	K57	ST23
B-543/18	25	-	trachea	2018-04-02	>32	>32	>64	>64	<1	<1	32	<1	>8	>16	4	1	>4	>64	>16	>16	<2	40	>512	MDR	CR	-	+	-	+	-	K2	ST395
B-1207/18	26	-	blood	2018-07-03	>32	8	>64	<4	32	4	<8	<1	<0,5	<1	<1	<0,5	<0,25	4	<1	<1	<2	<20	32	R		-	+	+	-	-	K23	ST76
B-156a/16	27	+	trachea	2016-02-08	>32	>32	>64	>64	>64	>64	>64	>64	ND	<1	>16	ND	>4	>64	>16	8	<2	80	256	MDR		-	+	+	-	-	K57	ST23
B-420/14	28	-	urine	2014-03-13	>32	>32	>64	>64	>64	>64	32	>64	<0,5	<1	>16	>8	>4	>64	>16	>16	8	>320	>512	MDR		-	+	+	-	-	K62	ST48
I-1627	29	+	throat	2014-06-16	>32	ND	2	<4	<1	<1	ND	<1	<0,5	<1	<1	ND	<0,25	<2	<1	<1	<2	<20	64	R		-	+	-	-	-	K2	ST86
B-1040/18-1	30	-	trachea	2018-06-09	>32	>32	16	<4	<1	<1	<8	<1	2	<1	2	1	>4	>64	>16	>16	<2	80	256	MDR	CR	-	+	-	+	-	K2	ST395
B-1214/18	31	-	cerebrospinal fluid	2018-05-08	>32	>32	>64	<4	>64	>64	16	32	<0,5	<1	>16	2	>4	4	<1	8	<2	>320	64	MDR		+	+	+	-	-	KL102/149/155	ST307
B-1125/14K	32	-	trachea	2014-07-21	>32	>32	>64	<4	>64	4	16	4	<0,5	<1	2	2	>4	>64	>16	>16	>16	<20	>512	MDR		+	+	+	-	-	K27	ST11
B-1299/14	32	-	urine	2014-08-13	>32	>32	>64	<4	>64	4	32	4	<0,5	<1	2	1	>4	>64	>16	>16	>64	<20	>512	MDR		+	+	+	-	-	K2	ST395
B-591/15	33	-	cerebrospinal fluid	2015-02-25	>32	>32	4	<4	<1	<1	<8	<1	4	<1	<1	1	<0.25	<2	<1	<1	<2	<20	64	R	CR	-	+	-	+	-	K28	ST20
I-1683	34	+	throat	2014-08-04	>32	>32	4	<4	<1	<1	ND	<1	<0,5	<1	<1	ND	<0,25	<2	<1	<1	<2	<20	64	R		-	+	-	-	-	K1	ST23
B-1470/16	35	-	trachea	2016-09-05	>32	>32	>64	>64	>64	>64	>64	16	ND	>16	2	2	>4	>64	>16	>16	>64	<20	128	MDR	CR	+	+	+	-	+	K64	ST147
B-1617/16	35	-	trachea	2016-09-26	>32	>32	>64	>64	>64	>64	>64	16	ND	>16	2	2	>4	>64	>16	>16	>64	<20	128	MDR	CR	+	+	+	-	+	KL102/149/155	ST147
B-1396/18	36	-	blood	2018-05-25	>32	>32	>64	>64	>64	>64	>64	>64	ND	8	>16	2	>4	>64	>16	>16	<2	>320	>512	MDR	CR	+	+	+	+	-	K47	ST2674
B-925/18	36	-	surgical wound	2018-05-25	>32	>32	>64	32	>64	>64	>64	>64	>8	8	>16	2	>4	>64	>16	>16	<2	>320	>512	MDR	CR	+	+	+	+	-	K47	ST395
B-367K/15	37	-	trachea	2015-03-02	>32	>32	>64	>64	>64	>64	>64	>64	<0,5	4	>16	4	>4	32	4	>16	>64	40	256	MDR		-	+	+	-	-	K62	ST48
B-24/14	38	-	urine	2014-01-09	>32	>32	>64	ND	>64	>64	ND	32	>8	2	ND	<0,5	>4	>64	>16	>16	4	80	ND	MDR	CR	+	+	+	+	-	K2	ST395
B-1120K/18	39	-	trachea	2018-06-20	>32	>32	>64	>64	>64	>64	>64	>64	ND	<1	>16	4	>4	>64	>16	>16	>64	80	256	MDR		+	+	+	-	-	K57	ST23
B-968/18	39	-	trachea	2018-05-30	>32	>32	>64	>64	>64	>64	>64	>64	>8	<1	>16	4	>4	>64	<1	8	<2	80	256	MDR	CR	-	+	+	+	-	K57	ST23
B-1128/14	40	-	trachea	2014-07-21	>32	>32	>64	<4	>64	>64	16	>64	<0,5	<1	2	2	>4	>64	>16	>16	4	>320	128	MDR		+	+	-	-	-	K31	ST1565
I-6208	41	+	throat	2014-03-11	>32	4	<1	<4	<1	<1	<8	<1	<0,5	<1	<0,5	ND	<0,25	<2	<1	<1	<2	<20	64	R		-	+	-	-	-	K2	ST86
I-3330-15	42	-	throat	2015-10-05	>33	ND	ND	ND	ND	>64	ND	ND	ND	ND	ND	ND	>4	ND	<1	>16	4	ND	ND	MDR		+	+	+	-	-	K2	ST395
B-2304K/15	43	-	trachea	2015-12-21	>32	>32	>64	>64	>64	>64	>64	>64	ND	2	4	ND	>4	>64	>16	ND	>64	>320	>512	MDR		+	+	+	-	-	K23	ST11
I-2965	44	+	sputum	2015-09-10	>32	ND	ND	ND	ND	<1	ND	ND	ND	ND	ND	ND	<0,25	ND	<1	ND	4	<20	ND	R		-	+	-	-	-	K2	ST86
I-3695	45	+	throat	2015-10-26	>34	ND	ND	ND	ND	<1	ND	ND	ND	ND	ND	ND	<0,25	ND	<1	ND	4	ND	ND	R		-	+	-	-	-	K1	ST23
B-1544/14	46	-	trachea	2014-09-29	>32	>32	>64	>64	>64	>64	>64	>64	ND	<1	ND	ND	>4	ND	>16	ND	4	>320	>512	MDR		+	+	-	-	-	K2	ST395
B-941/14	46	-	trachea	2014-06-24	>32	>32	>64	>64	32	4	32	2	4	2	>16	2	>4	>64	>16	>16	>64	>320	>512	MDR	CR	+	+	-	+	-	K27	ST11
I-3310	47	-	urine	2015-12-23	>32	ND	ND	ND	ND	>64	ND	ND	4	ND	ND	ND	>4	>64	<1	>16	4	>320	128	MDR	CR	+	+	+	+	-	K2	ST395
B-1230/18	48	-	cerebrospinal fluid	2018-05-10	>32	4	2	<4	<1	<1	<8	<1	<0,5	<1	<0,5	<0,5	<0,25	32	<1	<1	<2	<20	256	R		-	+	+	-	-	K57	ST3492
B-849/18	48	-	trachea	2018-05-11	16	4	2	<4	<1	<1	<8	<1	<0,5	<1	<1	<0,5	<0,25	>64	<1	<1	<2	<20	128	R		-	+	-	-	-	K57	ST218
B-2580/14	49	+	urine	2014-07-21	>32	>32	>64	<4	>64	8	16	2	4	2	>16	<0,5	>4	32	<1	>16	8	>320	128	MDR	CR	+	+	+	+	-	K1	ST23
B-1618/18	50	-	urine	2018-08-27	>32	>32	>64	8	>64	>64	>64	>64	<0,5	<1	>16	4	>4	>64	<1	>16	<2	>320	128	MDR		-	+	+	-	-	K20	ST268
I-4341	51	-	sputum	2015-11-25	>35	ND	ND	ND	ND	>64	ND	ND	ND	ND	ND	ND	ND	>64	>16	>16	4	ND	128	MDR		+	+	+	-	-	K2	ST395
B-944/14	52	-	urine	2014-06-24	>32	>32	>64	>64	>64	>64	>64	>64	>8	>16	8	2	>4	16	>16	>16	>64	<20	256	MDR	CR	-	+	+	+	-	KL10	ST147
B-953/14K	53	-	trachea	2014-06-24	>32	>32	>64	>64	>64	16	16	2	<0,5	<1	<1	<0,5	1	<2	>16	>16	<2	>320	<16	MDR		+	+	+	-	-	ND	ST336
B-1261/19	54	+	urine	2019-05-27	>32	>32	>64	>64	>64	>64	>64	>64	>8	>16	>16	>8	>4	>64	>16	>16	4	>320	256	MDR	CR	-	+	+	+	+	K57	ST23
I-1748	55	+	throat	2014-08-14	>256	>32	ND	ND	8	8	ND	8	ND	<1	ND	ND	4	32	8	ND	16	256	ND	MDR		-	+	-	-	-	K2	ST65
B-1398/18	56	-	blood	2018-05-25	>32	16	>64	<4	>64	16	<8	2	<0,5	<1	>16	1	0.5	>64	<1	<1	<2	>320	64	MDR		-	+	+	-	-	KL125/114	ST219
B-78K/19	57	-	maxillary sinus	2019-01-16	>32	>32	>64	8	>64	4	<8	16	<0,5	>16	>16	>8	>4	>64	>16	>16	8	>320	128	MDR	CR	+	+	+	+	-	K23	ST39
B-556/16	58	-	trachea	2016-04-14	>32	>32	>64	>64	>64	>64	>64	16	>8	<1	ND	ND	>4	ND	>16	ND	4	>320	>512	MDR	CR	+	+	+	+	-	KL39	ST395
B-542/15	59	-	urine	2015-03-30	>32	>32	>64	>64	>64	>64	>64	>64	ND	<1	ND	ND	>4	ND	>16	ND	4	80	>512	MDR		-	+	+	-	-	K57	ST23
B-1002/14	60	-	trachea	2014-07-02	>32	>32	>64	<4	>64	>64	32	32	<0,5	<1	>16	4	>4	>64	>16	>16	8	>320	>512	MDR		+	+	+	-	-	K2	ST395
B-1363/18-1	61	-	trachea	2018-07-24	>32	>32	>64	>64	>64	>64	>64	16	>8	>16	8	2	>4	8	<1	>16	16	<20	256	MDR	CR	+	+	+	-	+	K64	ST147
B-1610/14K	62	-	urine	2014-10-08	>32	>32	>64	<4	>64	>64	>64	>64	<0,5	<1	>16	4	>4	16	>16	>16	8	>320	>512	MDR		+	+	+	-	-	K2	ST395
